# Supplementary material for: Structural variation of the complete chloroplast genome and plastid phylogenomics of the genus Asteropyrum (Ranunculaceae)
Source: Sci Rep. 2019 Oct 25;9:15285. doi: 10.1038/s41598-019-51601-2 (PMC6814708; doi:10.1038/s41598-019-51601-2)
Supplement: Supplementary file 2 — Supplementary dataset [file 41598_2019_51601_MOESM2_ESM.zip]

Archive with 10 entries (9 files):
- Supplementary dataset/
- Supplementary dataset/Supplementary Figure S1.pdf
- Supplementary dataset/Supplementary Figure S2.jpg
- Supplementary dataset/Supplementary Figure S3.pdf
- Supplementary dataset/Supplementary Figure S4.pdf
- Supplementary dataset/Supplementary Table S1.docx
- Supplementary dataset/Supplementary Table S2.docx
- Supplementary dataset/Supplementary Table S3.xlsx
- Supplementary dataset/Supplementary Table S4.docx
- Supplementary dataset/Supplementary Table S5.docx
