# Supplementary material for: Structural variation of the complete chloroplast genome and plastid phylogenomics of the genus Asteropyrum (Ranunculaceae)
Source: Sci Rep. 2019 Oct 25;9:15285. doi: 10.1038/s41598-019-51601-2 (PMC6814708; doi:10.1038/s41598-019-51601-2)
Supplement: Supplementary file 2 — Supplementary dataset [file 41598_2019_51601_MOESM2_ESM.zip › Supplementary dataset/Supplementary Table S3.xlsx]

## Sheet: Sheet2
Supplementary Table S3 Detailed IR information of all tested Ranunculaceae and outgroup species.
Species	Gene number in IR	Protein-coding genes number in IR	tRNA genes number in IR	rRNA genes number in IR	Border of IRa with LSC	Border of IRa with SSC	Border of IRb with SSC	Border of IRb with LSC	Length of IR	Comparing to Amborella
Aconitum barbatum	17	6	7	4	rps19	trnN-GUU — ndhF	ycf1	rpl2 — trnH-GUG	26090
Aconitum kuznezoffii	17	6	7	4	rps19	trnN-GUU — ndhF	ycf1	rpl2 — trnH-GUG	26282
Aconitum reclinatum	17	6	7	4	rps19 — rpl2	trnN-GUU — ndhF	ycf1	rpl2 — trnH-GUG	26061
Adonis coerulea	17	6	7	4	rps19 — rpl2	trnN-GUU — ndhF	ycf1	rpl2 — trnH-GUG	26087
Amborella trichopoda	17	6	7	4	rps19 — rpl2	trnN-GUU — ndhF	ycf1	rpl2 — trnH-GUG	26651
Anemoclema glaucifolium	24	13	7	4	rpl36	ndhF	ycf1	infA — rps4	31256	add infA rps8 rpl14 rpl16 rps3 rpl22 rps19
Anemone tomentosa	24	13	7	4	rpl36	trnN-GUU — ndhF	ycf1	rps4	31490	add infA rps8 rpl14 rpl16 rps3 rpl22 rps19
Anemone trullifolia	24	13	7	4	rpl36 — infA	trnN-GUU — ndhF	ycf1	infA — rps4	31022	add infA rps8 rpl14 rpl16 rps3 rpl22 rps19
Asteropyrum peltatum spp. cavaleriei	25	14	7	4	rps11	ndhF	ycf1	rpl36 — trnH-GUG	31429	add rpl36 infA rps8 rpl14 rpl16 rps3 rpl22 rps19
Asteropyrum peltatum spp. peltatum	27	16	7	4	petD — rpoA	ndhF	ycf1	rpoA — trnH-GUG	32659	add rpoA rps11 rpl36 infA rps8 rpl14 rpl16 rps3 rpl22 rps19
Batrachium bungei	17	6	7	4	rps19 — rpl2	trnN-GUU — ndhF	ycf1 — trnN-GUU	rpl2 — trnH-GUG	25352
Beesia calthifolia	17	6	7	4	rps19 — rpl2	trnN-GUU — ndhF	ycf1	rpl2 — trnH-GUG	26500
Berberis amurensis	32	21	7	4	clpP — psbB	trnN-GUU — ndhF	ycf1	psbB — trnH-GUG	37152	add psbB psbT psbN psbH petB petD rps11 rpl36 infA rps8 rpl14 rpl16 rps3 rpl22 rps19
Callianthemum alatavicum	17	6	7	4	rps19	ndhF	ycf1	rpl2 — trnH-GUG	25978
Caltha palustris	17	6	7	4	rps19	ndhF	ycf1	rpl2 — trnH-GUG	26421
Ceratocephala falcata	16	5	7	4	rpl2	trnN-GUU — ndhF	ycf1 — trnN-GUU	trnH-GUG	24165	loss rpl2
Cimicifuga dahurica	17	6	7	4	rps19	trnN-GUU — ndhF	ycf1	rpl2 — trnH-GUG	26572
Circaeaster agrestis	21	8	9	4	rpl22 — rps19	trnQ-UUG — ndhF	ycf1	rps19 — trnH-GUG	28023	add rps19 trnQ-UUG trnL-UAG rpl32
Clematis aethusifolia	23	12	7	4	infA	ndhF	ycf1	rps4	31041	add rps8 rpl14 rpl16 rps3 rpl22 rps19
Clematis alternata	23	12	7	4	infA	ndhF	ycf1	rps8 — rps4	31037	add rps8 rpl14 rpl16 rps3 rpl22 rps19
Clematis fusca	24	13	7	4	rpl36 — infA	ndhF	ycf1	rps4	31039	add infA rps8 rpl14 rpl16 rps3 rpl22 rps19
Clematis terniflora	24	13	7	4	rpl36 — infA	ndhF	ycf1	infA — rps4	31045	add infA rps8 rpl14 rpl16 rps3 rpl22 rps19
Coptis quinquesecta	17	6	7	4	rps19	ndhF	ycf1	rpl2 — trnH-GUG	26442
Delphinium anthriscifolium	17	6	7	4	rps19 — rpl2	trnN-GUU — ndhF	ycf1	rpl2 — trnH-GUG	25977
Delphinium ceratophorum	17	6	7	4	rps19	ndhF	ycf1	rpl2 — trnH-GUG	26560
Dichocarpum dalzielii	17	6	7	4	rps19	ndhF	ycf1	rpl2 — trnH-GUG	26535
Dichocarpum sutchuenense	19	8	7	4	rps3	ndhF	ycf1	rpl22 — trnH-GUG	27622	add rpl22 rps19
Gymnaconitum gymnandrum	17	6	7	4	rps19	trnN-GUU — ndhF	ycf1	rpl2 — trnH-GUG	26140
Halerpestes sarmentosa	17	6	7	4	rps19	trnN-GUU — ndhF	ycf1 — trnN-GUU	rpl2 — trnH-GUG	25057
Helleborus thibetanus	16	5	7	4	rpl2	ndhF	ycf1	rpl23 — trnH-GUG	24999	loss rpl2
Hepatica henryi	24	13	7	4	rpl36 — infA	trnN-GUU — ndhF	ycf1	rps4	31039	add infA rps8 rpl14 rpl16 rps3 rpl22 rps19
Hydrastis canadensis	18	7	7	4	rpl22	trnN-GUU — ndhF	ycf1	rps19 — trnH-GUG	27032	add rps19
Kingdonia uniflora	19	8	7	4	rpl22 — rps19	rps15 — trnL-UAG	rpl32 — rps15	rps19 — trnH-GUG	31109	loss ndhB add rps19 ycf1 rps15
Megaleranthis saniculifolia	17	6	7	4	rps19	trnN-GUU — ndhF	ycf1	rpl2 — trnH-GUG	26608
Naravelia pilulifera	23	12	7	4	infA	trnN-GUU — ndhF	ycf1	rps8 — rps4	31054	add rps8 rpl14 rpl16 rps3 rpl22 rps19
Nigella_damascena	17	6	7	4	rps19 — rpl2	ndhF	ycf1 — trnN-GUU	rpl2 — trnH-GUG	25167
Oxygraphis glacialis	17	6	7	4	rps19	trnN-GUU — ndhF	ycf1	rpl2 — trnH-GUG	25094
Pulsatilla chinensis	24	13	7	4	rpl36 — infA	trnN-GUU — ndhF	ycf1	rps4	31115	add infA rps8 rpl14 rpl16 rps3 rpl22 rps19
Ranunculus macranthus	17	6	7	4	rps19 — rpl2	trnN-GUU — ndhF	ycf1	trnH-GUG	25791
Ranunculus sceleratus	17	6	7	4	rps19 — rpl2	trnN-GUU — ndhF	ycf1 — trnN-GUU	rpl2 — trnH-GUG	25302
Sinopodophyllum hexandrum	17	6	7	4	rps19	trnN-GUU — ndhF	ycf1	rpl2 — trnH-GUG	25950
Souliea vaginata	17	6	7	4	rps19	trnN-GUU — ndhF	ycf1	rpl2 — trnH-GUG	26533
Stephania japonica	17	6	7	4	rps19	trnN-GUU — ndhF	ycf1	rpl2 — trnH-GUG	24340
Thalictrum coreanum	17	6	7	4	rps19	trnN-GUU — ndhF	ycf1	rpl2 — trnH-GUG	26403
Thalictrum minus	17	6	7	4	rps19	trnN-GUU — ndhF	ycf1	rpl2 — trnH-GUG	26482
Thalictrum petaloideum	17	6	7	4	rps19	trnN-GUU — ndhF	ycf1	rpl2 — trnH-GUG	26480
Thalictrum tenue	17	6	7	4	rps19	trnN-GUU — ndhF	ycf1	rpl2 — trnH-GUG	26504
Trollius chinensis	17	6	7	4	rps19	trnN-GUU — ndhF	ycf1	rpl2 — trnH-GUG	26627
Trollius ranunculoides	17	6	7	4	rps19	trnN-GUU — ndhF	ycf1	rpl2 — trnH-GUG	26500
